# Supplementary material for: Methodological factors affecting joint moments estimation in clinical gait analysis: a systematic review
Source: Biomed Eng Online. 2017 Aug 18;16:106. doi: 10.1186/s12938-017-0396-x (PMC5563001; doi:10.1186/s12938-017-0396-x)
Supplement: Supplementary file 1 — Additional file 1: Appendix S1 reports the details and summary of the studies selected for analysis. Moreover, a specific description of the studies discussing repeatability, reproducibility and sensitivity of moments is also provided. [file 12938_2017_396_MOESM1_ESM.xlsx]

## Sheet: Studies - descriptions
Article ID	Authors	Title	Journal	Year	Rev Dyn SubGroup				Type of study	Motor activity	Body parts analysed				3D or sagittal only?	Calculation method for moments	Subjects' features (primary sample)				Take home message
					Kinematics	Force	Models	Dynamic Parameter			Hip	Knee	Tibio-tarsic	Metatarsofalangeal			n°	age (years)	sex	type
1	Alkjaer T, Simonsen EB, Dyhre-Poulsen P.	Comparison of inverse dynamics calculated by two- and three-dimensional models during walking	Gait Posture	2001			x		Experimental	Level walking	x	x	x		2D-3D	Inverse dynamics (custom codes)	15	30 (21-42)	15M	healthy adults	Differences exist between the magnitude of the joint moments calculated by 2D and 3D inverse dynamics but the inter-individual variation was not affected by the different models.
2	Ardestani MM, Moazen M, Jin Z	Sensitivity analysis of human lower extremity joint moments due to changes in joint kinematics	Med Eng Phys	2015	x				Experimental	Level walking	x	x	x		3D	Multibody Dynamics (Anybody Technology)	4	NA	3M, 1F	OA patients	Results highlighted the important specific contributions of selected joint kinematics on hip, knee and ankle dynamics. This quatitative insight could provide potential benefits to direct the rehabilitation design procedure to optimal gait retraining programs.
3	Bartels W, Demol J, Gelaude F, Jonkers I, Vander Sloten J.	Computed tomography-based joint locations affect calculation of joint moments during gait when compared to scaling approaches	Comput Methods Biomech Biomed Eng	2015			x		Experimental	Level walking	x	x			3D	Inverse dynamics (OpenSim)	8	61 (41-75)	1M, 7F	OA patients	It is important to accurately estimate the HJC; this can be achieved using CT- or radiography-based subject-specific modelling. [Note: the pathology does not affect the methodological results]
4	Bauer JJ, Pavol MJ, Snow CM, Hayes WC.	MRI-derived body segment parameters of children differ from age-based estimates derived using photogrammetry.	J Biomech	2007				x	Experimental	Level walking	x	x			2D	Inverse dynamics (Body builder)	10	9.6±0.9	F	normally active	Systematic differences in body segment parameters resulted in significant differences in sagittal-plane joint moments and powers during gait. Nevertherless, it is doubtful that even the greatest differences in kinetics are practically meaningful.
5	Benedetti MG, Catani F, Leardini A, Pignotti E, Giannini S.	Data management in gait analysis for clinical applications	Clin Biomech	1998	x				Experimental/Simulation	Level walking	x	x	x		3D	Inverse dynamics (Inertial components omitted)	20	20-72	10M, 10 F	healthy adults	Gait analysis data obtained using the CAST protocol is reliable
6	Besier TF, Sturnieks DL, Alderson JA, Lloyd DG.	Repeatability of gait data using a functional hip joint centre and a mean helical knee axis	J Biomech	2003	x		x		Experimental	Level walking	x	x	x		3D	Inverse dynamics (Custom codes)	10	NA	6M, 4F	healthy subjects	Five rates with non specified profession but with experience were included and compared in couples. The functional model produced slightly more reproducible joint kinematics and kinetics than the anatomical landmark model. Reproducibility of the models was similar comparing within-tester sessions to between-tester sessions.
7	Brandon, S. C., Deluzio, K. J.	Robust features of knee osteoarthritis in joint moments are independent of reference frame selection.	Clin Biomech	2011	x				Experimental	Level walking	x	x	x		3D	Inverse dynamics (Landry et al., 2007)	44	50.7±10.3	NA	healthy adults	Features of joint moment waveforms can be identified, via principal component analysis, that, regardless of the choice of reference frame, are different for subjects with knee osteoarthritis as compared to asymptomatic control subjects.
8	Bruening DA, Cooney KM, Buczek FL.	Analysis of a kinetic multi-segment foot model part II: Kinetics and clinical implications	Gait Posture	2012	x				Experimental	Level walking			x	x	3D	Inverse dynamics	17	12.6±3.4	9M, 8F	healthy children	The multi-segment model of the foot provides insight into the forces causing rocker bottom foot deformity, more accurate determination of muscular contributions to varus hindfoot presentations and tibialis posterior dysfunction, and more complete analysis of talipes equinovarus, plantar fasciitis, metatarsus adductus, etc.The importance of the mid-tarsal and MP joints in musculoskeletal models is…
9	Buczek, F. L., Rainbow, M. J., Cooney, K. M., Walker, M. R., Sanders, J. O.	Implications of using hierarchical and six degree-of-freedom models for normal gait analyses.,	Gait Posture	2010	x				Experimental	Level walking	x	x	x		3D	Inverse dynamics (Visual3D)	25	11.0±3.1	15M, 10F	healthy adoescents	Conventional Gait Model are susceptible to errors that can be better controlled using 6DoF models that track body segments independently. Dynamic variables obtained are widely similar in sagittal and coronal planes, partly in the transverse plane. Ensemble averages were comparable between models. For normal children, biomechanical interpretations based upon these tested variables are unlikely to …
10	Camargo-Junior F, Ackermann M, Loss JF, Sacco IC.	Influence of Centre of Pressure Estimation Error on 3D Inverse Dynamics Solutions During Gait at Difference Velocities	J Appl Biomech	2013		x			Simulation	Level walking at slow, natural anf fast speed	x	x	x		3D	Inverse dynamics (Bottom up)	5	23.2±2.7	M	healthy adults	The absolute moment peak uncertanties expressed in the anatomical reference decrease from distal to proximal joints, and increases with velocity. Peak relative uncertanties (between 5 an 31%) were most affected on knee joint.
11	Challis JH	Accuracy of human limb moment of inertia estimations and their influence on resultant joint moment	J Appl Biomech	1996				x	Experimental	Level walking	x	x	x		3D	Inverse dynamics	1	NA	NA	NA	Inertia influence generally small. Propagation error at the hip joint due to errors at the knee and ankle.
12	Charlton IW, Tate P, Smyth P, Roren L.	Repeatability of an optimised lower body model	Gait Posture	2004	x				Experimental	Level walking	x	x	x		3D	NA	1	NA	NA	healthy adults	Three rantes were included. The optimised lower-limb gait analysis (OLGA) improved the repeatability of clinically significant output variables (joint angles, forces and moments), the reduction in Euler angle component cross-talk at the hip, knee and ankle being the chief cause of the improvement in inter-observer repeatability.
13	Chen SC, Hsieh HJ, Lu TW, Tseng CH.	A method for estimating subject-specific body segment inertial parameters in human movement analysis	Gait Posture	2011				x	Experimental	Level walking	x	x	x		3D	NA	12	24±2		healthy adults	The optimisation- based method proposed in the study (OM) is capable of producing subject-specific body segment inertial properties (BSIPs) with better accuracy than the three predictive methods in the estimation of the GRF, COP and lower limb joint moments during the evaluation of static and dynamic activities.
14	Davinelli M, Stagni R, Fantozzi S, Cappello A.	Inverse dynamics modeling in gait analysis: an application	J Mech Med Biol	2005				x	Experimental	Stair ascent and descent	x	x	x		3D	Inverse dynamics	10	25-29	5M, 5F	healthy adults	Negligible differences in the 3 ankle moment components and in the FE moment at the knee. An appreciable difference for the FE moment of the hip. There are sporadic differences at IE, ABAD at the knee and hip, particularly during the swing phase. However the maximum RMSQD was 21.8% in the IE moment at the hip during stair descending.
15	De Groote F, De Laet T, Jonkers I, De Schutter J.	Kalman smoothing improves the estimation of joint kinematics and kinetics in marker-based human gait analysis	J Biomech	2008	x				Experimental/Simulation	Level walking	x	x	x		3D	Inverse dynamics	NA	NA	NA	NA	Kalman smoothing improves the estimation of joint kinetics with respect to other pose estimation algorithms
16	Desroches, G., Chèze, L., Dumas, R.	Expression of Joint Moment in the Joint Coordinate System	J Biomech	2010	x				Experimental	Level walking		x			3D	Inverse dynamics (Dumas et al., 2004)	9	23±2	6M, 3F	healthy adults	Expressing joint moments in a joint coordinate system may yield better anatomical insight on the joint structures muscle, articular surfaces, and ligaments involved with the joint dynamics.
17	Duffell LD, Hope N, McGregor AH.	Comparison of kinematic and kinetic parameters calculated using a cluster-based model and Vicon's plug-in gait	P I Mech Eng H	2014	x				Experimental	Level walking	x	x	x		3D	Inverse dynamics	21	39.2±15.7	6M, 15F	healthy adults	There was good correlation between the models (coefficient of multiple correlations > 0.65) and good intra-session correlation for both models (coefficient of multiple correlations > 0.80). Cluster-based model may reduce the variability inter-subject.
18	Dumas, R., Chèze, L.	3D inverse dynamics in non-orthonormal segment coordinate system.	Med Biol Eng Comput	2007	x				Experimental	Level walking		x			2D	Generalized coordinates and forces Inverse dynamics	1	23	NA	healthy adult	Performing inverse dynamics in a non orthonormal segment coordinate system (NSCS) based on generalized coordinates and forces, provides a segment deﬁnition that follows all of the anatomical, functional, and inertial requirements.
19	Fantozzi S, Stagni R, Cappello A, Leardini A	Effect of different inertial parameter sets on joint moment calculation during stair ascending and descending	Med Eng Phys	2005				x	Experimental	Stair ascent and descent	x	x	x		3D	Inverse dynamics	10	25-29	5M, 5F	healthy adults	Small differences between ex-vivo and in-vivo data, betweeen data from different populations and among different modality of inertial parameters acquisition. The RMSV was negligible at the ankle and increased moving proximally: the maximum was 21.8% in the internal/external rotation moment at the hip. In order to achieve accurate estimate of lower limb joint moment other factors should be investi…
20	Ferrari A, Benedetti MG, Pavan E, Frigo C, Bettinelli D, Rabuffetti M, Crenna P, Leardini A.	Quantitative comparison of five current protocols in gait analysis	Gait Posture	2008	x				Experimental	Level walking	x	x	x		3D	LAMB, SAFLo, PiG: Inverse dynamics T3Dg, CAST: external GRF	3	24,24,54	NA	2 healthy adults, 1 with knee endoprosthesis	FIve rates were included. Kinetics presents an inter-protocol variability of up to 30% comparying five different protocols, desdespite differences in moments and joint centres calculations. External forces have a predominant role for kinetics variability of gait at natural speed.
21	Ganley KJ, Powers CM.	Determination of lower extremity anthropometric parameters using dual energy X-ray absorptiometry: the influence on net joint moments during gait	Clin Biomech	2004				x	Experimental	Level walking	x	x	x		2D	Inverse dynamics	10	32.2±7.5	5M, 5F	healthy adults	DXA appropriate method for obtaining population-specific anthopometric data. Moment curves computed differed more during swing phase (sagittal plane). Activities involving high accelerations and no ground forces would be most influenced by differences between the anthopometric data sets.
22	Ganley KJ, Powers CM.	Anthropometric parameters in children: a comparison of values obtained from dual energy x-ray absorptiometry and cadaver-based estimates	Gait Posture	2004				x	Experimental	Level walking	x	x	x		2D	Inverse dynamics (Sagittal plane)	3	7,10,13	3M	healthy children	The differences between DXA-derived and cadaver-based anthropometric estimates would have a negligible effect on the calculation of net joint moments during gait in 7-13 year-old children
23	Hashish R, Samarawickrame SD, Salem GJ.	A comparison of dorsal and heel plate foot tracking methods on lower extremity dynamics	J Biomech	2014	x				Experimental	Level walking	x	x	x		3D	Inverse dynamics	7	30.3±3.5	4M,3F	healthy adults	The technique used to track the foot is an important consideration in interpreting lower extremity dynamics for clinical and researchpurposes.
24	Holden JP, Stanhope SJ.	The effect of variation in knee center location estimates on net knee joint moments	Gait Posture	1998			x		Experimental	Level walking		x			3D	Inverse dynamics (2D reported; Move3D)	18	28.8±5.7	9M,9F	healthy adults	KJC can change the sign of the moment at low gait speed.
25	Hunt, A. E., Smith, R. M.	Interpretation of ankle joint moments during the stance phase of walking: A comparison of two orthogonal axes systems.	J Appl Biomech	2001	x				Experimental	Level walking			x		3D	Inverse dynamics (KineTrakTM)	18	18-38	18M	healthy adults	Ankle joint moment pattems calculated in either the global or segmental coordinate systems were similar, although there were differences in magnitude and timing for the nonsagittal moments. The segmental one is more functionally meaningful and more accurate. Whereas the global coordinate syste, frontal plane moment is affected by foot abduction, the transverse moment of the segmental one is sensi…
26	Kadaba MP, Ramakrishnan HK, Wootten ME, Gainey J, Gorton G, Cochran GV.	Repeatability of kinematic, kinetic, and electromyographic data in normal adult gait	J Orthopaed Res	1989	x				Experimental	Level walking	x	x	x		3D	NA (Ramakrishnan, 1987)	40	18-40	NA	healthy adults	Based on good repeatability of vertical and fore-aft shear forces and sagittal joint moments, it is suggested as reasonable to base clinical decisions on a single gait evaluation, provided that it is performed at preferred speed.
27	Kiernan D, Malone A, O'Brien T, Simms CK.	The clinical impact of hip joint centre regression equation error on kinematics and kinetics during paediatric gait	Gait Posture	2015			x		Experimental	Level walking	x				3D	Inverse dynamics (Custom codes)	18	NA	7M, 11F	children with diplegic cerebral palsy	Statistically significant differences on GDI
28	Kiernan D, Walsh M, O'Sullivan R, O'Brien T, Simms CK.	The influence of estimated body segment parameters on predicted joint kinetics during diplegic cerebral palsy gait	J Biomech	2014				x	Experimental	Level walking	x	x	x		2D	Inverse dynamics (Codamotion v6.78.9)	14	a. 8.29±1.20 b. 9.43±1.91	a. 10M, 4F b. 10M, 4F	a. healthy children b. children with diplegic cerebral palsy	The effects of using different anthropometric sets on the kinetic profiles of normal and diplegic cerebral palsy subjects are clinically insignificant.
29	Kirkwood RN, Culham EG, Costigan P.	Radiographic and non-invasive determination of the hip joint center location: effect on hip joint moments.	Clin Biomech	1999			x		Experimental	Level walking	x	x	x		3D	Inverse dynamics (Queen's Gait Analysis - QGAIT)	10	65.5	6M, 4F	NA	Locating the hip center based on the inter-LASIs distance and the symphysis pubis is a valid method
30	Langenderfer JE, Laz PJ, Petrella AJ, Rullkoetter PJ.	An efficient probabilistic methodology for incorporating uncertainty in body segment parameters and anatomical landmarks in joint loadings estimated from inverse dynamics.	J Biomech Eng-T ASME	2008	x		x	x	Simulation	Level walking	x	x	x		3D	Inverse dynamics	NA	NA	NA	NA	Anatomical landmarks affected moments to a larger extent than body segment parameters.
31	Lee MK, Le NS, Fang AC, Koh MT.	Measurement of body segment parameters using dual energy X-ray absorptiometry and three-dimensional geometry: An application in gait analysis.	J Biomech	2009				x	Experimental	Level walking	x	x	x		2D	Inverse dynamics (Visual 3D)	4	27.5±4.6	4M	healthy adults	Joint kinetic computations during normal gait are relatively insensitive to body segment parameters (BSP) variations, however, the influence of BSP cannot be undermined in movements that generate higher acceleraion at the limbs.
32	Lenaerts G, Bartels W, Gelaude F, Mulier M, Spaepen A, Van der Perre G, Jonkers I.	Subject-specific hip geometry and hip joint centre location affects calculated contact forces at the hip during gait	J Biomech	2009			x		Experimental	Level walking	x				3D	Inverse dynamics	10	65.9 [42-76]	3M, 7F	OA patients	Significant differences were found between the three models in HJC location, hip flexion–extension moment and inclination angle of the total contact force in the frontal plane. [Note: The pathology does not affect the methodological results]
33	Liu J, Lockhart TE	Comparison of 3D joint moments using local and global inverse dynamics approaches among three different age groups	Gait Posture	2006	x				Experimental	Level walking	x	x	x		3D	Inverse dynamics (local & global - Bresler & Frankel, 1950)	a. 10 b. 10 c. 10	NA	NA	a. healthy young adults b. healthy middle-aged adults c. healthy older adults	The coordinate system has a significant effect on 3D joint moment expression, while aging effect is not obvious in current normal gait.
34	Lugris U, Carlin J, Pamies-Vila R, Font-Llagunes JM, Cuadrado J.	Solution methods for the double-support indeterminacy in human gait	Multibody Syst Dyn	2013	x				Simulation	Level walking					3D	Inverse dynamics	1	34	1M	healthy adult	The most reliable method for calculating the ground reactions during the double-support phase is the use of measured reactions.
35	Manal K, McClay I, Richards J, Galinat B, Stanhope S.	Knee moment profiles during walking: Errors due to soft tissue movement of the shank and the influence of the reference coordinate system	Gait Posture	2002	x				Experimental	Level walking		x			3D	Inverse dynamics (Move3D)	6	NA	5M, 1F	healthy subjects	The coordinate system has a significant effect on peak knee flexion and abduction moments, while STA effects on knee moments would not likely affect the clinical interpretation of the data [Note: the study does not take into account the role of joint centers]
36	Martelli S, Valente G, Viceconti M, Taddei F.	Sensitivity of a subject-specific musculoskeletal model to the uncertainties on the joint axes location	Comput Methods Biomech Biomed Eng	2015			x		Simulation	Level walking	x	x	x		3D	Inverse dynamics	NA	NA	NA	NA	Joint moments sensitivity to anatomical landmarks location is moderate if CT-based models are used
37	McCaw ST, DeVita P.	Errors in alignment of centre of pressure and foot coordinates affect predicted lower extremity torques	J Biomech	1995		x			Simulation	Level walking, running	x	x	x		2D	Inverse dynamics (bottom up)	8	25	NA	NA	A perturbation in the position of the COP compatible with instrumental errors produces relevant alterations in sagittal joint moments (7-14%) and instant of flexion-to-extension moment transition (7-13%)
38	Moniz-Pereira V, Cabral S, Carnide F, Veloso AP.	Sensitivity of joint kinematics and kinetics to different pose estimation algorithms and joint constraints in the elderly	J Appl Biomech	2014	x				Experimental	Level walking, stair ascent and stair descent	x	x	x		3D	Inverse dynamics	9	72.2±4.0	7F, 2M	healthy older adults	Joint angles are more sensitive to the model’s constraints than joint moments, and the more restrictive the model the higher the differences between models.
39	Muri J, Winter SL, Challis JH.	Changes in segmental inertial properties with age	J Biomech	2008				x	Experimental	Level walking	x	x	NA		2D	NA	2	20.79	NA	healthy adults	The changes in inertial properties accompanying aging are typicaly small and are not large enough to significantly influence the determination of resultant joint moments during gait.
40	Myers CA, Laz PJ, Shelburne KB, Davidson BS.	A Probabilistic Approach to Quantify the Impact of Uncertainty Propagation in Musculoskeletal Simulations	Ann Biomed Eng	2015			x	x	Simulation	Level walking	x	x	x		3D (hip)	Inverse dynamics	1	NA	1M	healthy subject	Overall, BSP uncertainty had a greater impact on joint moments during the swing period compared to stance. The study highlights the importance of applying accurate subject-specific parameters due to the highly sensitive nature of outputs (muscle force) to BSPs
41	Newell, R. S., Hubley-Kozey, C. L., Stanish, W. D., Deluzio, K. J.	Detecting differences between asymptomatic and osteoarthritic gait is influenced by changing the knee adduction moment model.	Gait Posture	2008	x				Experimental	Level walking		x			3D	Inverse dynamics	44	51.9±9.7	NA	healthy adults	The waveform characteristics (magnitude and shape) of the knee adduction moment depend on the coordinate system used for the moment calculation. This choice also had an inﬂuence on detecting differences between an asymptomatic and a moderate osteoarthritic group.
42	Nguyen TC, Reynolds KJ	The effect of variability in body segment parameters on joint moment using Monte Carlo simulations	Gait Posture	2014			x	x	Simulation	Level walking	x	x	x		3D	Inverse dynamics	1	NA	F	NA	The difference in BSPs observed between different group were statistically significant, however, using BSP variability data from these groups made little difference to the calculated joint torques. This suggests that for slow and repeatable movements such as walking, BSPs have little effect on joint moments, except for the swing phase. Even then, the magnitude of difference is not much greater th…
43	Ojeda J, Martinez-Reina J, Mayo J	The effect of kinematic constraint in the inverse dynamics problem in biomechanics	Multybody Syst Dyn	2016			x		Simulation	Level walking	x	x	x		3D	Inverse dynamics	1	adult	M	healthy adult	Imposition of kinematic constraints do not necessarily improve results in kinetic results. A positive effect is observed when errors introduced by the use of simple joint models are smaller than those caused by STA.
44	Pamies-Vilà R, Font-Llagunes J, Cuadrado J, Alonso FJ	Analysis of different uncertainties in the inverse dynamic analysis of human gait	Mech Mach Theory	2012	x	x	x	x	Simulation	Level Walking	x	x	x	x	2D	Inverse dynamics	1	adult	1M	healthy adult	The effect on joint moments of errors in ground reaction forces and kinematics are comparable, while those on inertial parametres is minor.
45	Pearsall DJ, Costigan PA	The effect of segment parameter error on gait analysis results	Gait Posture	1999				x	Experimental/Simulation	Level walking	x	x	x	x	3D	NA	15	NA	15M	healthy young	Even when variations in mass and moment of inertial variations of 40% are considered, the magnitude of these effects on kinetic estimates was generally less han 1% of body weight.
46	Petit DJ, Willson JD, Barrios JA.	Comparison of stance phase knee joint angles and moments using two different surface marker representations of the proximal shank in walkers and runners	J Appl Biomech	2014	x				Experimental	Level walking and running		x			3D	Inverse dynamics	1st dataset: 15; 2nd dataset: 15	1st dataset: 24.0±3.7; 2nd dataset: 20.7±1.2	1st dataset: 13M, 2F; 2nd dataset: 15 F	healthy adults	The calculation of knee joint mechanics are influenced by the proximal shank’s segment endpoint definition, independent of dynamic task, investigator, laboratory environment, and population. This influence was attributed to differences in relevant descriptions of the orthostatic posture.
47	Pinzone O, Schwartz MH, Thomason P, Baker R.	The comparison of normative reference data from different gait analysis services	Gait Posture	2014	x				Experimental	Level walking	x	x	x		3D	Inverse dynamics (PiG)	centre 1: 81 centre 2: 31	centre 1: 4-17 centre 2: 6-17	NA	healthy children and adolescents	Comparison of normative data between gait analysis services.
48	Rao G, Amarantini D, Berton E, Favier D.	Influence of body segments' parameters estimation models on inverse dynamics solutions during gait	J Biomech	2006				x	Experimental	Level walking (barefoot, 3 cadences)	x	x	x		2D	Inverse dynamics (Body builder)	7	27.0±4.5	3M, 4F	students Sports Science Faculty	Body segment parameters highly sensitive to the model (from 9.7% to 60%). Maximal variations peak values for the hip flexion/extension moment during the swing phase 20.1%. Observed deviations are especially due to the effect of varying at the same time the mass, moments of inertia and the center of mass location values. Using multiple regression BSP estimation functions derived from Zatsiorsky an…
49	Reinbolt JA, Haftka RT, Chmielewski TL, Fregly BJ.	Are patient-specific joint and inertial parameters necessary for accurate inverse dynamics analyses of gait?	IEEE T Bio-Med Eng	2007			x	x	Simulation	Level walking	x	x	x		3D	Inverse dynamics	1		M	healthy adult	Errors in joint but not inertial parameter values had a significant effect on calculated lower-extremity inverse dynamics joint torques
50	Ren L, Jones RK, Howard D.	Whole body inverse dynamics over a complete gait cycle based only on measured kinematics	J Biomech	2008	x			x	Experimental/Simulation	Level walking	x	x	x		3D	Inverse dynamics	3	adult	M	healthy adults	KINEMATICS: Kinematics driven estimates of ground forces and moment are reasonably good in the sagittal plane. Errors are mostly due to skin movement artefact and estimated body segment parameters. A digital filtering cut-off frequency of 4.5 Hz was found to produce the best results. BODY SEGMENT PARAMETERS: Errors can play a crucial role, with changes in properties sometimes having a disproporti…
51	Riemer R, Hsiao-Wecksler ET, Zhang X	Uncertainties in inverse dynamics solutions: A comprehensive analysis and an application to gait	Gait Posture	2008	x	x	x	x	Simulation	Level walking	x	x	x		2D	Inverse dynamics (Bottom up)	10	44±8.7	5M, 5F	healthy adults	The main contributions to the uncertainties in joint moments were identified to be the inaccuracies in estimated segment and body segment parametres.
52	Schache, A. G., Baker, R., Vaughan, C. L.	Differences in lower limb transverse plane joint moments during gait when expressed in two alternative reference frames.	J Biomech	2007	x				Experimental	Level walking	x	x	x		3D	Inverse dynamics	9	19.8±2.1	2M, 7F	healthy adults	Ankle transverse plane joint moments during gait differed when expressed in the distal segment AF compared to the LF. This was not the case for all sagittal joint moments and for hip and knee frontal plane moments in able-bodied adult gait.
53	Schache, A. G., Fregly, B. J., Crossley, K. M., Hinman, R. S., Pandy, M. G.	The effect of gait modification on the external knee adduction moment is reference frame dependent.	Clin Biomech	2008	x				Experimental	Level walking		x			3D	Inverse dynamics	1	26.6	1M	healthy adult	Gait modiﬁcation and selected reference frame both inﬂuenced the calculated knee adduction moment. Furthermore, these two eﬀects were interactive, with the magnitude of the changes in the knee adduction moment produced by toe out and medial thrust gait being highly dependent on selected reference frame.
54	Schache, A. G.,Baker, R.	On the expression of joint moments during gait.	Gait Posture	2007	x				Experimental	Level walking	x	x	x		3D	Inverse dynamics	9	19.8±2.1	2M, 7F	healthy adults	Signiﬁcant differences in the joint moment proﬁles during gait were found with alternative references frames. This was apparent primarily for the transverse plane joint moments for able-bodied adult gait. It is proposed that the non-orthogonal JCS is most logical on the basis of what, biomechanically, the joint moment actually represents.
55	Silva MP, Ambrósio JA.	Sensitivity of the results produced by the inverse dynamic analysis of a human stride to perturbed input data	Gait Posture	2004	x	x	x		Simulation	Level walking	x	x	x		2D	Inverse dynamics	1	25	M	healthy adult	Major improvements in Inverse Dynamics Analysis can be obtained by: improving the evaluation of the points of application of ground reaction forces; increasing the precision of spatial reconstruction of the anatomical points associated to the anatomical segments in the kinematic chains where external forces are applied; improving force acquisition, and including the synchronization between kineti…
56	Silva MP, Ambrósio JA.	Kinematic data consistency in the inverse dynamic analysis of biomechanical systems	Multibody Syst Dyn	2002	x		x		Experimental	Level walking	x	x	x		2D	y	1	25	M	healthy	In multibody methodology based on the use of natural coordinates: 1. direct spline differentiation of the consistent trajectory curves assures sufficient accuracy in normal speed gait analysis. 2. different rigid bodies sharing the same points and vectors to define the kinematic joints must be avoided in the definition of the biomechanical model if the intersegmentar reaction forces are to be cal…
57	Sinclair J, Atkins S, Vincent H.	Influence of different hip joint centre locations on hip and knee joint kinetics and kinematics during the squat	J Hum Kinet	2014	x		x		experimental	Squat	x	x			3D	Inverse dynamics	15	26.5 ± 6.2	15M	healthy	The results show that significant differences in joint moment parameters were evident at both the hip and knee joint in the coronal and transverse planes
58	Stagni R, Leardini A, Cappozzo A, Grazia Benedetti M, Cappello A.	Effects of hip joint centre mislocation on gait analysis results	J Biomech	2000	x		x		Simulation	Level walking	x	x			3D	Inverse dynamics	5	25-29	2M, 3F	healthy adult	HJC mislocations affect most hip moments: a 30 mm anterior mislocation --> flexion/extension moment error of 22% a 30 mm lateral mislocation --> abduction/adduction moment error of 15%
59	Stief F, Böhm H, Michel K, Schwirtz A, Döderlein L.	Reliability and accuracy in three-dimensional gait analysis: A comparison of two lower body protocols	J Appl Biomech	2013	x		x		Experimental	Level walking	x	x	x		3D	Inverse dynamics	a. 14 b. 11	a. 15.5±4.2 b. 14.2±3.1	NA	a.healthy children b.children with pathological varus alignment of the knee	10 healthy controls were also included (2020.4±10.1). Use of medial landmarks for knee and ankle joint centres location improve frontal plane knee joint moments.
60	Thewlis, D., Richards, J., Bower, J.	Discrepancies in knee joint moments using common anatomical frames defined by different palpable landmarks.	J Appl Biomech	2008	x				Experimental	Level walking		x			3D	Inverse dynamics	10	18-37	NA	healthy adults	Changes in the definition of the femoral anatomical frames, based on different palpable anatomical landmarks, significantly affects peak knee moments in the sagittal plane up to 25%, and must be taken into due account.
61	Valente G, Pitto L, Testi D, Seth A, Delp SL, Stagni R, Viceconti M, Taddei F.	Are subject-specific musculoskeletal models robust to the uncertainties in parameter identification?	Plos One	2014			x		Simulation	Level walking	x	x	x		3D	Inverse dynamics	1	31	M	healthy adult	Subjectspecific musculoskeletal modeling can be applied to study musculoskeletal disorders, allowing inclusion of personalized anatomy and properties.
62	Walter JP, Korkmaz N, Fregly BJ, Pandy MG.	Contribution of tibiofemoral joint contact to net loads at the knee in gait	J Orthopaed Res	2015			x		Experimental	Level walking and modified walking patterns		x			3D	Inverse dynamics	4	NA	NA	subject implanted with load-measuring knee replacements	Tibiofemoral contact loads contributed substantially to the net knee extension and knee adduction moments in normal gait with mean values of 16% and 54%, respectively.
63	Wesseling M, de Groote F, Jonkers I.	The effect of perturbing body segment parameters on calculated joint moments and muscle forces during gait	J Biomech	2014				x	Simulation	Treadmill walking	x	x	x		3D	Inverse dynamics (Open Sim 2.4.0)	1	NA	M	NA	Limited effect on inverse dynamics (largest effect was found by perturbating shank COM); considering the influence of perturbing BSP on inverse dynamics, it is not important to accurately estimate these parameter for a walking movement
64	Whatling GM1, Evans SL, Holt CA.	Comparing different data collection and analysis techniques for quantifying healthy knee joint function during stair ascent and descent	P I Mech Eng H	2009	x				Experimental	Stair ascent and descent		x			3D	1) Andriacchi 1980; 2) Inverse dynamics 3) Inverse dynamics (Visual3D)	10	44.9±9.48	NA	healthy adults	Differences in the kinetic outcomes can occur due to the assessment and analysis methods used.
65	Yu B, Kienbacher T, Growney ES, Johnson ME, An KN.	Reproducibility of the kinematics and kinetics of the lower extremity during normal stair-climbing	J Orthopaed Res	1997	x				Experimental	Stair climbing and level walking	x	x	x		3D	NA	10	35-55	5M, 5F	healthy adults	(1) Generally, the kinematic and kinetic measures of normal subjects climbing stairs were reproducible; (2) the kinetic measures during the transition steps from level walking to ascending and from descending to level walking were significantly less reproducible than those during the other steps; (3) the data from the sagittal plane were more reproducible than those from the other two planes; and…
66	Yu, B.	Effect of External Marker Sets on Between-Day Reproducibility of Knee Kinematics and Kinetics in Stair Climbing and Level Walking	Res Sports Med	2003	x				Experimental	Stair climbing and level walking		x			3D	Inverse dynamics (Greenwood 1989)	6	25-35	3M, 3F	healthy adults	A static standing calibration and placing markers on well defined bony landmarks significantly improve the between-day repeatability of knee kinetics.
67	Zuk, M., Pezowicz, C.	The influence of uncertainty in body segment mass on calculated joint moment and muscle forces	Information Technologies in Medicine	2016				x	Experimental	Treadmill walking	x	x	x		3D	Inverse dynamics (Open Sim 3.0.1)	1	NA	1M	NA	Segment mass uncertainty has limited effect on the net joint moments. However, in the case of adopted recursive method for inverse dynamic solution, there is error propagation in proximal direction. Hence the greatest impact was observed for residual moments and forces acting on pelvis, what have not been mentioned in previous papers on sensitivity analysis.
					38	5	22	20

## Sheet: Repeatability
Article ID	Authors	Type of study	Motor activity	Repeatability
				Which parameters	Reliability	Agreement
1	Alkjaer T, Simonsen EB, Dyhre-Poulsen P.	Experimental	Level walking	Peak joint moments	Intra-subject and inter-subject: CV	#
5	Benedetti MG, Catani F, Leardini A, Pignotti E, Giannini S.	Experimental	Level walking	Groud reaction forces, spatio-temporal, joint kinematics and kinetics parameters	#	Inter-subject: standard deviation
12	Charlton IW, Tate P, Smyth P, Roren L.	Experimental	Level walking	Joint kinematic and kinetic curves	#	Intra-subject: standard deviation
17	Duffell LD, Hope N, McGregor AH.	Experimental	Level walking	Joint kinematics and kinetics curves	#	Intra-and inter-subject: CMC and mean absolute and relative (with respect to ROM) variability
26	Kadaba MP, Ramakrishnan HK, Wootten ME, Gainey J, Gorton G, Cochran GV.	Experimental	Level walking	Spatio-temporal, kinematic, kinetic and EMG curves	Intra- and inter-day repeatability: CV, adjusted CMC	#
59	Stief F, Böhm H, Michel K, Schwirtz A, Döderlein L.	Simulation	Level walking	Joint kinematics and kinetics curves	Inter-day: technical error of measurement, TEM (SD between repeated measurements), absolute and normalised to ROM	Inter-trial: RMSE, absolute and normalised to ROM
65	Yu B, Kienbacher T, Growney ES, Johnson ME, An KN.	Experimental	Stair climbing and level walking	Joint kinematics and kinetics curves	#	Intra-subject: CMC
66	Yu, B.	Experimental	Stair climbing and level walking	Joint kinematics and kinetics curves	#	Inter-trial and inter-day: CMC

## Sheet: Reproducibiity
Article ID	Authors	Type of study	Motor activity	Reproducibility
				Which factor?	Which parameters	Reliability	Agreement
1	Alkjaer T, Simonsen EB, Dyhre-Poulsen P.	Experimental	Level walking	2D vs 3D model	Peak joint moments	#	Wilcoxon signed rank test
3	Bartels W, Demol J, Gelaude F, Jonkers I, Vander Sloten J.	Experimental	Level walking	GA protocol (HJC and KJC determined using Regressive methods vs CT-based )	Peak joint moments	#	Wilcoxon signed rank test
4	Bauer JJ, Pavol MJ, Snow CM, Hayes WC.	Experimental	Level walking	Inertial parameter set	Sagittal-plane joint moments and powers	#	Paired T-test
6	Besier TF, Sturnieks DL, Alderson JA, Lloyd DG.	Experimental	Level walking	a. Rater b. GA protocol (HJC and knee axis estimates)	Joint kinematic and kinetic parameters	#	Intra-rater and inter-rater:CMD, systematic error. Two-factor ANOVA’s between models and examiner conditions.
8	Bruening DA, Cooney KM, Buczek FL.	Experimental	Level walking	GA protocol (foot models)	ST, joint kinematics and GRF time histories	#	Two-tailed paired t-tests (ST); RMS differences between groups of group ensemble averages (joint angles and GRFs)
10	Camargo-Junior F, Ackermann M, Loss JF, Sacco IC.	Simulation	Walking at slow, natural anf fast speed	Centre of Pressure Estimation	Sagittal-plane joint moments	Variations among walking speeds	Comparison of peak moments
11	Challis JH	Experimental	Level walking	Inertial parameter set (moment of inertia)	Joint moments	#	RMSD and maximum absolute differences
12	Charlton IW, Tate P, Smyth P, Roren L.	Experimental	Level walking	a. GA protocol b. raters (3)	Joint kinematic and kinetic parameters	#	Inter-session, inter-rater and inter-method: standard deviation and inferential statistics (not specified)
13	Chen SC, Hsieh HJ, Lu TW, Tseng CH.	Experimental	Level walking	Inertial parameter set (different CT estimation)	Joint moments, CoP, GRF	One way ANOVA, paired t-test	RMSE, one way ANOVA
14	Davinelli M, Stagni R, Fantozzi S, Cappello A.	Experimental	Stair ascent and descent	Inertial parameter set	Joint moments	#	RMSD
15	De Groote F, De Laet T, Jonkers I, De Schutter J.	Experimental/ Simulation	Level walking	Pose estimation method	Generalized coordinates, their acceleration and joint moments	% error with respect to reference data	#
17	Duffell LD, Hope N, McGregor AH.	Experimental	Level walking	GA protocol	Joint kinematic and kinetic parameters	#	Intra- end inter-model: CMC
19	Fantozzi S, Stagni R, Cappello A, Leardini A	Experimental	Stair ascent and descent	Inertial parameter set	Joint moments	#	RMSD
20	Ferrari A, Benedetti MG, Pavan E, Frigo C, Bettinelli D, Rabuffetti M, Crenna P, Leardini A.	Experimental	Level walking	GA protocol	Joint kinematic and kinetic parameters	#	Mean absolute and relative variability (MAV), coefficients of correlation
21	Ganley KJ, Powers CM.	Experimental	Level walking	Inertial parameter set	Joint moment	maximum difference	#
22	Ganley KJ, Powers CM.	Experimental	Level walking	Inertial parameter set	Joint moment	repeated measure ANOVA	#
23	Hashish R, Samarawickrame SD, Salem GJ.	Experimental	Level walking	GA protocol (foot tracking)	Ankle angles and ankle, knee and hip moments	#	CMC (mean normalized stance phase ankle kinematics, and ankle, knee and hip kinetics), paired t-tests (mean peak joint angles)
26	Kadaba MP, Ramakrishnan HK, Wootten ME, Gainey J, Gorton G, Cochran GV.	Experimental	Level walking	GA protocol (HJC location using different regressive methods)	Joint moments, GDI-kinetic index	Moment differences and Clinically Meaningful Important Difference (CMID)	Student’s t-tests
27	Kiernan D, Malone A, O'Brien T, Simms CK.	Experimental	Level walking	Inertial parameter set	Joint moments, GDI-kinetic index	Mean absolute variability (difference between the maximum and minimum of a measure for all subj at each point in the gait cicle, averaged over the complete gait cycle)	#
28	Kiernan D, Walsh M, O'Sullivan R, O'Brien T, Simms CK.	Experimental	Level walking	GA protocol (HJC location using different regressive methods)	Hip moments	A 95% confidence interval of the point with maximum difference in the curve between each method and reference curve	#
31	Lee MK, Le NS, Fang AC, Koh MT.	Experimental	Level walking	Inertial parameters set	Joint moment	One-way anova on RMSD	#
32	Lenaerts G, Bartels W, Gelaude F, Mulier M, Spaepen A, Van der Perre G, Jonkers I.	Experimental	Level walking	GA protocol (HJC and KJC determined using regressive methods vs CT-based)	Joint moment	#	Wilcoxon-matched pair test
33	Liu J, Lockhart TE	Experimental	Level walking	IDA method	Joint moment	#	Bonferroni adjusted paired t-test
34	Lugris U, Carlin J, Pamies-Vila R, Font-Llagunes JM, Cuadrado J.	Simulation	Level walking	Double support indeterminacy solution methods	GRFs	RMS errors during double support	#
35	Manal K, McClay I, Richards J, Galinat B, Stanhope S.	Experimental	Level walking	GA protocol (shank anatomical coordinate systems)	Peak knee extension and abduction moments	#	Dependent t-test, with Bonferroni adjustment for multiple tests (alpha = 0.05/3)
38	Moniz-Pereira V, Cabral S, Carnide F, Veloso AP.	Experimental	Level walking, stair ascent and stair descent	Pose estimation method (based on joint contraints)	Joint angles and moments	RMS differences between methods visually compared to intra- and inter-subject difference variability and normalized to signal amplitude.	#
39	Muri J, Winter SL, Challis JH.	Experimental	Level walking	Inertial parameters set across ages	Joint moments (sagittal)	RMSD (%)	#
40	Myers CA, Laz PJ, Shelburne KB, Davidson BS.	Simulation	Level walking	Inertial parameters set (COM, mass and inertia tensor of thigh, shank and foot)	joint angles, joint moments, muscle forces	Mean 5-95 confidence bounds difference	#
42	Nguyen TC, Reynolds KJ.	Simulation	Level walking	Inertial parameters set (COM, mass and inertia tensor of thigh, shank and foot)	Joint moments	#	Paired student's t tests
43	Ojeda J, Martinez-Reina J, Mayo J	Experimental	Level walking	Different body pose reconstruction methods	Joint angles and moments	Marker trajectories residuals and dynamic residuals	#
44	Pamies-Vilà R, Font-Llagunes J, Cuadrado J, Alonso FJ	Simulation	Level Walking	Inertial parameters set (COM, mass and inertia tensor of thigh, shank and foot)	GRF and kinematic data	#	Comparison with error free data
45	Pearsall DJ, Costigan PA	Experimental/Simulation	Level walking	Inertial parameters set (COM, mass and inertia tensor of thigh, shank and foot)	Joint moments	Repeated measure ANOVA	#
46	Petit DJ, Willson JD, Barrios JA.	Experimental	Walking and running	GA protocol (knee marker sets)	stance phase knee joint kinematics and kinetics	#	Paired t tests (comparison performed with and without removing the effect of ortohstatic posture pose)
47	Pinzone O, Schwartz MH, Thomason P, Baker R.	Experimental	Level walking	GA centre (inter-service)	Joint kinematics and kinetics curves	#	Bias: difference between the mean for each service and the grand mean (RMSD, meanD, SDD, offset % (OP) = 100 * meanD^2/RMSD^2)
48	Rao G, Amarantini D, Berton E, Favier D.	Experimental	Level walking (barefoot, 3 cadences)	Inertial parameters set (COM, mass and inertia tensor of thigh, shank and foot)	joint moments and muscle force	One-way anova of RMS normalized	#
50	Ren L, Jones RK, Howard D.	Experimental/Simulation	Level walking	IDA method	GRFs and joint forces and moments	#	RMSE and RMSE% between reference and model-based data
51	Riemer R, Hsiao-Wecksler ET, Zhang X	Simulation	Level walking	a. Inertial parameters set b. segment angle and skin motion artifact c. GA protocol (joint centers location) d. force plate measurements e. motion marker noise and segmental acceleration	Joint moments (sagittal)	Error analysis: the contribution to the uncertainty on moments is quantified for each of the cited factors with inaccuracies set at a low and high level.	#
57	Sinclair J, Atkins S, Vincent H.	experimental	Squat	GA protocol (HJC location using different regressive methods)	Hip and knee angles/forces/moments/powers	#	One-way repeated measures ANOVA (Post-hoc pairwise comparisons with Bonferroni adjustment)
59	Stief F, Böhm H, Michel K, Schwirtz A, Döderlein L.	Experimental	Level walking	GA protocol	Joint angles/moments	TEM %, RMSE %	TEM, RMSE
62	Walter JP, Korkmaz N, Fregly BJ, Pandy MG.	Experimental	level walking and modified walking patterns	Net knee joint moment with and without Tibiofemoral joint contact loads	Knee flex/ext and knee ab/add moment	Coefficient of determination and RMSE	#
64	Whatling GM1, Evans SL, Holt CA.	Experimental	Stair ascent and descent	IDA methods	Knee joint moments	#	One-way repeated measures of ANOVA (for significant F ratios, post hoc pairwise multiple comparisons Tukey test)
65	Yu B, Kienbacher T, Growney ES, Johnson ME, An KN.	Experimental	Stair climbing and level walking	Task	Joint angles/moments	#	Wilcoxon signed rank tests for repeated measures dependent variable: CMC; independent variable: step
66	Yu, B.	Experimental	Stair climbing and level walking	GA protocol	Knee kinematics and kinetics parameters	#	RM-ANOVA and t-tests as post-hoc

## Sheet: Sensitivity
Article ID	Authors	Type of study	Motor activity	Sensitivity
				Which parameters	Type of simulation	Statistical analysis
2	Ardestani MM, Moazen M, Jin Z	Experimental	Level walking	Joint moments	Sensitivity indices (SI) of joint moments due to the joint kinematic variations are calculated as the proportions of the principal components corresponding to the “joint kinematic variables” to the components associated with the “joint kinetic variables”	Principal Components Analysis
10	Camargo-Junior F, Ackermann M, Loss JF, Sacco IC.	Simulation	Walking at slow, natural anf fast speed	Joint moments	Variation of COP	Repeated measures ANOVA
11	Challis JH	Experimental	Level walking	Joint moments	Largest and smallest moment of inertia	#
24	Holden JP, Stanhope SJ.	Experimental	level walking	Knee moment in the sagittal plane	Nominal KJC location ±10 mm AP direction at 5 different gait speed	SD
30	Langenderfer JE, Laz PJ, Petrella AJ, Rullkoetter PJ.	Simulation	Level walking	Intersegmental joint forces and moments	Independent normal distributions from benchmark data to simulate: a. anatomical landmark identification errors (standard deviation, 2 mm , midrange of reported intra-rater variability in digitizing). b. inertial parameter set (average coefficients of variation 0.12, 0.20, and 0.08 for segment masses, moments of inertia, and center-of-mass location ratios, respectively).	Advanced mean value, AMV, and Monte Carlo methods
36	Martelli S, Valente G, Viceconti M, Taddei F.	Simulation	Level walking	Hip (in all three planes), knee and ankle moments (in the sagittal plane)	Als location using a Latin Hyper cube sampling techniques	Range variations
40	Myers CA, Laz PJ, Shelburne KB, Davidson BS.	Simulation	Level walking	Joint moments	Inertial parameters using Monte Carlo simulation	Pearson Product-moment correlation
42	Nguyen TC, Reynolds KJ.	Simulation	Level walking	Joint moments	Inertial parameters using Monte Carlo simulation	paired student's t tests
44	Pamies-Vilà R, Font-Llagunes J, Cuadrado J, Alonso FJ	Simulation	Level Walking	Joint moments	a. BSP: 1000 random values for each BSP, varied independently; error variances of 5, 10 and 15% of the maximum errors. b. forces: 2 sets of errors for 0.2 and 2% of Full Scale (1 and 10 N - horizontal GRF, 5 and 50 N - vertical GRF, and 1 and 10 Nm - mediolateral torque). c. kinematics: either weighting the same all natural coordinates or having markers of swing leg multiplied by 10	RMSE and NRMSE of joint torque
45	Pearsall DJ, Costigan PA	Experimental/ Simulation	Level walking (barefoot, 3 cadences)	Joint moments	BPS: varied in steps over nine lievels by a defined percentage (-40% to 40%) of the original baseline value (Dempster)	Slope of the change
48	Rao G, Amarantini D, Berton E, Favier D.	Simulation	Level walking	Joint and inertial parameters	Joint center ± 10 mm; Joint axes orientations ± 10°; Inertial properties ± 10% ref values bounded by a maximum of ± 10% of their original values [2].	Five sample statistics of joint moment distributions
50	Ren L, Jones RK, Howard D.	Experimental/ Simulation	Level walking	GRFs and joint forces and moments	a. Digital filtering: five cut-off frequencies (9.0, 7.5, 6.0, 4.5 and 3.0 Hz). b. BPS: mass and three principal moments of inertia varied by ±30% from baseline (de Leva, 1996). Mass centre positions varied by ±30% of the longitudinal (y-axis) segment length in all directions.	RMSE and RMSE% between reference and model-based data
55	Silva MP, Ambrósio JA.	Simulation	Level walking	Joint moments	First derivative of moment of force with respect to the perturbed parameters: mass: 0.01 and 1kg, length: 0.01 and 0.1m, force: 1 and 9.8N.	Maximum absolute values
58	Stagni R, Leardini A, Cappozzo A, Grazia Benedetti M, Cappello A.	Simulation	Level walking	Hip and knee joint moments	HJC location: ±30 mm in x,y,z direction	Multiple regression analysis to assess the propagated error of the mean along different directions of HJC mislocation (performed for every subject on three trials and on the five subjects, choosing one trial each)
61	Valente G, Pitto L, Testi D, Seth A, Delp SL, Stagni R, Viceconti M, Taddei F.	Simulation	Level walking	Hip (in all three planes), knee and ankle moments (in the sagittal plane)	Als locations using a Monte Carlo simulation	Means and standard deviations of each output variable
63	Wesseling M, de Groote F, Jonkers I.	Simulation	Treadmill walking	Joint moments	Inertial parameters using Monte Carlo simulation	#
67	Zuk, M., Pezowicz, C.	Simulation	Treadmill walking	Joint moments and forces	Segment mass and inertia tensor considering the uncertainty reported by Dempster. Perturbation was performed considering the three segments (foot, shank, thigh) simultaneously and considering each segment independently.	Mean of absolute differences bewteen models using different mass and moment of inertia parameters

## Sheet: Celle per drop-down
Yes	NA
No	0 - No
	1 - Parzialmente
	2 - Sì, ma non adeguata agli obiettivi
	3 - Sì, adeguata agli obiettivi
Stance
Swing
Stride
